# Supplementary material for: Bortezomib Is Effective in the Treatment of T Lymphoblastic Leukaemia by Inducing DNA Damage, WEE1 Downregulation, and Mitotic Catastrophe
Source: Int J Mol Sci. 2023 Sep 27;24(19):14646. doi: 10.3390/ijms241914646 (PMC10572992; doi:10.3390/ijms241914646)
Supplement: Supplementary file 1 [file ijms-24-14646-s001.zip]

Archive with 1 entries (1 files):
- ijms-2590557-supplementary.pdf
